# Supplementary material for: Neurons with Cat’s Eyes: A Synthetic Strain of α-Synuclein Fibrils Seeding Neuronal Intranuclear Inclusions
Source: Biomolecules. 2022 Mar 11;12(3):436. doi: 10.3390/biom12030436 (PMC8946814; doi:10.3390/biom12030436)
Supplement: Supplementary file 1 [file biomolecules-12-00436-s001.zip]

Archive with 5 entries (4 files):
- biomolecules-1610392-supplementary/
- biomolecules-1610392-supplementary/biomolecules-1610392 Supplementary Figures S1,S2,S3,S4,S5,S6,S7,S8,S9.pdf
- biomolecules-1610392-supplementary/biomolecules-1610392 Supplementary video S1.mp4
- biomolecules-1610392-supplementary/biomolecules-1610392 Supplementary video S2.mp4
- biomolecules-1610392-supplementary/biomolecules_1610392 VideoLegends.pdf
